# Supplementary material for: How Portuguese Health Entities Used Social Media to Face the Public Health Emergency during COVID-19 Disease
Source: Int J Environ Res Public Health. 2022 Sep 21;19(19):11942. doi: 10.3390/ijerph191911942 (PMC9564587; doi:10.3390/ijerph191911942)
Supplement: Supplementary file 1 [file ijerph-19-11942-s001.zip]

Archive with 1 entries (1 files):
- ijerph-1876737-supplementary.pdf
